# Supplementary material for: A pH-Responsive DNA Tetrahedron/Methotrexate Drug Delivery System Used for Rheumatoid Arthritis Treatment
Source: J Funct Biomater. 2023 Nov 3;14(11):541. doi: 10.3390/jfb14110541 (PMC10672632; doi:10.3390/jfb14110541)
Supplement: Supplementary file 1 [file jfb-14-00541-s001.zip]

Archive with 1 entries (1 files):
- jfb-2626594-supplementary.pdf
